# Supplementary material for: S100B single nucleotide polymorphisms exhibit sex-specific associations with chronic pain in sickle cell disease in a largely African-American cohort
Source: PLoS One. 2020 May 7;15(5):e0232721. doi: 10.1371/journal.pone.0232721 (PMC7205279; doi:10.1371/journal.pone.0232721)
Supplement: S1 Appendix — (XLSX) [file pone.0232721.s001.xlsx]

## Sheet: S1 Appendix
Pub code	Pub Age	Sex	Ethnicity	SCtype	Utilization	CPI	rs9983698	rs9722	rs1051169	rs11911834
1	15	female	AA	SS	3	25.83	CC	AA	CC	GG
2	17	male	AA	SS	2	26.89	CT	AA	CC	GT
3	15	male	AA	SS	0	16.63	NA	GA	GC	GT
4	17	female	OTHER	SS	3	51.99	CT	GA	GC	GT
5	18	male	AA	SS	0	24.78	CC	GG	GG	GG
6	17	female	AA	SS	1	44.01	CT	GA	GC	GT
7	49	female	AA	SS	5	28.49	CC	GA	NA	GG
8	39	male	AA	SS	2	48.67	CT	AA	CC	GT
9	43	male	AA	SS	1	24.74	CC	GG	GC	GG
10	45	male	AA	SS	4	21.18	CC	GA	CC	GG
11	47	female	AA	SS	4	50.48	CT	GA	CC	GT
12	24	female	AA	SB+	5	31.17	CT	GA	GC	GT
13	24	female	AA	SS	4	38.34	CC	GG	GC	GG
14	30	female	AA	SS	8	42.39	CT	GA	GC	GT
15	36	female	AA	SC	15	46.36	CC	GG	GG	GG
16	27	male	AA	SS	2	58.83	CT	GA	GC	GT
17	27	female	AA	SS	2	17.98	CC	GA	GC	GG
18	29	female	AA	SS	10	53.82	CC	GA	GC	GG
19	> 49	female	AA	SB+	1	23.67	CC	GG	GG	GG
20	> 49	female	AA	SS	1	34.55	CC	GG	GC	GG
21	27	male	AA	S-alpha	2	54.18	CC	GG	GG	GG
22	28	male	AA	SS	1	35.61	CT	GA	GC	GT
23	44	male	AA	SS	5	58.92	NA	GA	GC	GT
24	> 49	female	AA	SB0	3	68.25	CT	GA	GC	GT
25	45	female	AA	SS	4	44.39	CT	GA	GC	GT
26	49	female	AA	SS	3	55.01	CC	GG	GC	GG
27	> 49	female	AA	SC	0	30.25	CC	GG	GG	GG
28	27	female	AA	SS	15	49.37	CT	GA	GC	GT
29	25	female	OTHER	SS	5	24.91	CC	GG	GG	GG
30	> 49	female	AA	SS	1	37.08	CC	GA	GC	GG
31	44	female	AA	SB0	0	48.11	CC	GG	GC	GG
32	> 49	female	AA	SS	2	35.54	CC	GG	GC	GG
33	20	male	AA	SS	3	31.96	CT	GA	CC	GT
34	29	female	AA	SS	6	37.4	CC	AA	CC	GG
35	36	female	AA	SC	1	59.52	CC	GG	GC	GG
36	21	female	AA	SS	7	32.11	CC	GG	GG	GG
37	29	female	AA	SS	2	20.35	CC	GA	GC	GG
38	23	male	AA	SS	0	18.7	CC	GG	GG	GG
39	48	female	AA	SS	2	41.15	CT	GA	GC	GT
40	33	female	AA	SB+	5	34.39	CC	GA	GC	GG
41	35	female	AA	SS	9	32.29	CC	GA	GC	GG
42	24	female	AA	SS	3	43.62	CC	AA	CC	GG
43	33	male	OTHER	SB+	2	30.14	CC	GG	GC	GG
44	45	female	AA	SS	0	38.09	CT	GA	GC	GT
45	38	male	AA	SS	0	49.2	CC	GA	GG	GG
46	47	male	AA	SS	11	24.42	CC	GG	GC	GG
47	26	female	AA	SS	3	86.5	CT	AA	CC	GT
48	42	male	AA	SS	23	59.25	CC	GA	GC	GG
49	29	female	AA	SS	5	45.96	CT	GA	CC	GT
50	28	female	AA	SS	0	21.7	CC	NA	CC	GG
51	37	male	AA	SS	1	35.22	TT	AA	CC	TT
52	42	male	AA	SC	0	33.9	CC	GA	GC	GG
53	47	female	AA	SC	2	37.56	CC	GA	GC	GG
54	> 49	female	AA	SS	1	33.41	CC	GG	GG	GG
55	25	female	AA	SS	6	27.11	CT	NA	GC	GT
56	37	male	AA	SB0	1	32.91	CT	NA	CC	GT
57	26	male	AA	SS	3	19.9	CC	GG	GG	GG
58	25	male	AA	SS	2	43.47	CT	GA	CC	GT
59	45	female	AA	SS	2	29.42	CC	GG	GG	GG
60	> 49	female	AA	SC	3	38.36	CC	GG	GG	GG
61	28	female	AA	SC	11	32.1	CC	GG	GC	GG
62	36	female	AA	SS	3	52.01	CC	NA	GC	GG
63	> 49	female	AA	SS	5	46.08	CT	AA	CC	GT
64	33	male	AA	SS	17	25.03	CC	AA	GC	GG
65	21	female	AA	SS	5	27.19	CC	GG	GC	GG
66	43	female	AA	SS	3	43.49	CC	NA	GC	GG
67	36	male	AA	SS	1	30.16	CC	GG	CC	GG
68	24	female	AA	SS	3	30.8	CC	GG	GC	GG
69	20	male	AA	SS	5	29.19	CC	GG	GG	GG
70	> 49	female	AA	SB0	3	55.7	CC	GG	CC	GG
71	21	male	AA	SS	7	53.31	CT	GA	NA	GT
72	37	female	AA	SS	7	26.34	CC	GG	GC	GG
73	28	female	AA	SS	9	64.48	CC	GG	GC	GG
74	28	male	AA	SS	0	33.32	CT	NA	GC	GT
75	40	female	AA	SS	2	52.05	CC	GA	GC	GG
76	> 49	male	AA	SS	2	55.85	CC	AA	CC	GG
77	26	female	AA	SS	6	37.21	TT	AA	CC	TT
78	26	female	AA	SC	1	27.13	CC	GG	GG	GG
79	25	female	AA	SS	11	54.9	CT	AA	CC	GT
80	36	male	AA	SB0	2	26.55	CC	GG	GC	GG
81	28	male	AA	SS	0	14.77	CC	GG	GG	GG
82	33	female	AA	SS	2	35.4	CT	NA	CC	GT
83	20	female	AA	SS	12	57.53	TT	AA	CC	TT
84	21	female	AA	SB+	4	53.42	TT	AA	CC	TT
85	39	male	AA	SS	2	45.78	CC	GA	GC	GG
86	22	female	AA	SB+	5	40.97	CC	GG	GG	GG
87	22	female	AA	SS	3	41.82	CT	NA	GC	GT
88	23	female	AA	SC	2	36.23	CC	GG	GC	GG
89	34	female	AA	SS	1	45.65	CT	GA	GC	GT
90	31	female	AA	SS	0	40.3	CC	GG	GG	GG
91	35	female	AA	SS	1	49.22	CT	GA	CC	GT
92	34	male	AA	SS	0	41.75	CC	GA	GC	GG
93	33	male	AA	SS	5	25.82	CC	AA	CC	GG
94	33	male	AA	SS	4	49.96	CC	GG	CC	GG
95	> 49	female	AA	SS	6	48.41	CC	NA	CC	GG
96	20	female	AA	SS	1	38.71	CC	AA	GC	GG
97	28	female	AA	SS	0	47.73	NA	GA	GC	GT
98	42	female	AA	SS	15	41.39	CC	GA	NA	GG
99	49	male	AA	SS	1	28.9	CT	NA	GC	GT
100	21	male	AA	SC	9	47.56	CT	AA	CC	GT
101	32	female	AA	SS	1	19.43	CC	NA	GC	NA
102	30	female	AA	SS	8	54	CC	AA	CC	GG
103	21	female	AA	SS	8	57.06	CC	GA	CC	GG
104	30	female	AA	SC	17	58.63	CC	GA	CC	GG
105	> 49	female	AA	SS	0	30.29	CT	GA	CC	GT
106	49	male	AA	SB+	9	58.81	CC	GG	GC	GG
107	32	female	AA	SS	5	50.89	CT	AA	CC	GT
108	37	female	AA	SS	0	18.47	CC	GA	GC	GG
109	26	female	AA	SS	4	51.36	CC	GG	GC	GG
110	48	male	AA	SS	5	39.8	TT	AA	CC	TT
111	> 49	female	AA	SS	2	46.64	CT	AA	CC	GT
112	38	female	AA	SB0	1	26.21	CT	GA	GC	GT
113	23	female	AA	SS	5	43.14	NA	AA	NA	GT
114	20	male	AA	SB0	9	50.02	CT	GA	CC	GT
115	26	male	AA	SS	4	33.44	CT	AA	CC	GT
116	42	female	AA	SC	8	49.77	CT	GA	CC	GT
117	38	female	AA	SC	1	29	CC	AA	GC	GG
118	23	male	AA	SS	9	59.9	CC	GG	GG	GG
119	24	female	AA	SS	15	63	CC	AA	CC	GG
120	19	female	AA	SS	19	32.45	CC	GG	GC	GG
121	32	male	AA	SS	8	49.77	CC	GA	CC	GG
122	46	male	AA	SS	0	57.68	CT	GA	GC	GT
123	23	male	AA	SS	2	32.88	CT	GA	GC	GT
124	44	female	AA	SS	3	69.58	TT	AA	CC	TT
125	28	female	AA	SS	3	54.14	CC	GG	CC	GG
126	21	female	AA	SS	3	15.06	TT	AA	CC	TT
127	21	female	AA	SB+	38	58.75	CC	GA	GC	GG
128	23	male	AA	SS	4	32.62	CC	GG	GC	GG
129	> 49	female	AA	SC	0	34.38	CC	GG	GG	GG
130	> 49	female	AA	SS	4	42.84	CT	GA	CC	GT
131	39	male	AA	SS	2	23.23	CC	GA	GC	GG
132	38	female	AA	SS	1	56.45	CC	GA	GC	GG
133	27	female	AA	SS	5	50.87	CC	GA	CC	GG
134	32	male	AA	SS	2	46.25	CC	GA	GC	GG
135	30	female	OTHER	SS	1	17.48	CC	GG	GG	GG
136	21	male	AA	SC	0	55.4	CT	GA	GC	GT
